# Supplementary material for: The text2term tool to map free-text descriptions of biomedical terms to ontologies
Source: Database (Oxford). 2024 Nov 28;2024:baae119. doi: 10.1093/database/baae119 (PMC11604108; doi:10.1093/database/baae119)
Supplement: baae119_Supp [file baae119_supp.zip]

Archive with 1 entries (1 files):
- suppl_data/TableS1.docx
